# Supplementary material for: Preoperative total cholesterol and axillary lymph node burden in breast cancer: an exploratory analysis with a preliminary nomogram
Source: Front Surg. 2026 Jul 1;13:1860780. doi: 10.3389/fsurg.2026.1860780 (PMC13369522; doi:10.3389/fsurg.2026.1860780)
Supplement: Supplementary file 2 [file Datasheet1.xlsx]

## Sheet: Sheet1
ID	age	menopause	BMI	ANC	LYM	blood platelet	FBG	TC	TG	LDL	HDL	ALB	tumor size	Total number of lymph node dissections	The number of lymph node metastases	Vessel carcinoma embolus	ER	PR	HER2	KI-67 %	NLR	PLR	SII	GAR	LHR	LN_Status	High_Burden	T stage
0616979	40	0	24.8	4.66	1.19	396	4.57	3.93	1	2.67	0.83	38.7	2.5	14	2	0	50	50	-	20	3.91597	332.773	1550.72	0.118088	3.21687	1	0	2
0635348	45	0	25.4	4.64	2.41	319	4.72	7.39	2.71	4.76	1.58	45.9	3.8	20	5	0	80	80	-	20	1.92531	132.365	614.174	0.102832	3.01266	1	1	2
0636344	70	1	23	2.56	1.94	227	4.2	5.78	1.25	3.82	1.67	41.1	2.9	18	2	1	90	80	-	10	1.31959	117.01	299.546	0.10219	2.28743	1	0	2
0636349	51	0	18.5	1.73	2.15	248	4.6	4.46	0.92	2.5	1.39	39.6	3.5	17	11	1	80	80	-	40	0.804651	115.349	199.553	0.116162	1.79856	1	1	2
0644927	44	0	18.6	3.91	1.39	245	4.68	5.07	0.83	2.94	1.8	48.5	2	17	17	1	90	80	-	25	2.81295	176.259	689.173	0.0964948	1.63333	1	1	1
0645572	55	1	21.4	3.74	1.22	327	5.21	5.69	0.87	3.21	2.01	43.9	3.5	17	4	1	90	-	-	15	3.06557	268.033	1002.44	0.118679	1.59701	1	1	2
0645590	41	0	22.8	3.86	1.95	200	4.31	5.08	0.85	2.94	1.74	41.6	2	19	1	1	80	90	+	60	1.97949	102.564	395.897	0.103606	1.68966	1	0	1
0646076	57	1	21.9	6.28	2.08	197	4.98	6.07	1.11	3.74	1.98	48	2.5	15	5	1	80	70	-	40	3.01923	94.7115	594.788	0.10375	1.88889	1	1	2
0646078	60	1	23.1	1.94	1.43	242	4.66	8.44	2.5	4.86	1.7	46.3	3	4	0	0	90	5	-	30	1.35664	169.231	328.308	0.100648	2.85882	0	0	2
0648400	59	1	23.3	2.18	1.94	215	6.57	4.49	0.94	2.54	1.59	39.6	2.4	13	2	1	90	90	-	20	1.12371	110.825	241.598	0.165909	1.59748	1	0	2
0648450	52	1	22.3	2.64	1.1	192	5.06	3.91	0.56	2.25	1.42	45.1	1.8	16	2	1	-	-	+	20	2.4	174.545	460.8	0.112195	1.58451	1	0	1
0648459	36	0	21.2	3.3	1.37	210	4.4	4.87	1.23	2.95	1.4	46.5	1.5	16	3	1	80	90	-	15	2.40876	153.285	505.839	0.0946237	2.10714	1	0	1
0648484	61	1	22.9	4.49	2.12	306	7.77	4.36	2.92	2.54	0.9	45.2	2.5	24	1	0	90	40	-	5	2.11792	144.34	648.085	0.171903	2.82222	1	0	2
0648541	64	1	22.4	3.12	3.04	211	5.6	5.48	1.66	4.22	1.79	49.9	2.5	8	2	1	90	80	-	40	1.02632	69.4079	216.553	0.112224	2.35754	1	0	2
0648599	59	1	25.7	1.73	1.36	156	5.75	6.43	2.04	4.12	1.4	46.4	2.5	21	3	1	80	90	-	30	1.27206	114.706	198.441	0.123922	2.94286	1	0	2
0648669	33	0	21.4	4.61	1.05	240	5.59	4.21	0.49	2.57	1.83	43.7	1	15	1	1	60	80	-	60	4.39048	228.571	1053.71	0.127918	1.40437	1	0	1
0648673	77	1	26.3	4.3	1.98	303	6.03	7.34	1.68	4.85	1.41	41.3	4.2	16	6	0	90	80	-	30	2.17172	153.03	658.03	0.146005	3.43972	1	1	2
0648686	64	1	16.4	2.05	1.37	146	5.62	5.28	0.81	3.12	1.81	43	3	15	4	0	-	-	-	80	1.49635	106.569	218.467	0.130698	1.72376	1	1	2
0649078	56	1	26.4	4.29	1.08	272	4.51	6.87	2.65	4.44	1.31	50	4.5	22	1	0	90	30	-	20	3.97222	251.852	1080.44	0.0902	3.38931	1	0	2
0649241	36	0	20.8	3.9	1.4	294	4.56	6.37	1.08	3.76	1.54	50.1	4	19	3	1	80	90	-	60	2.78571	210	819	0.091018	2.44156	1	0	2
0649419	66	1	25.4	3.55	1.6	222	5.78	7.37	1.31	4.58	1.67	47.8	2.8	18	0	0	95	60	-	25	2.21875	138.75	492.562	0.120921	2.74251	0	0	2
0649525	56	1	32	2.78	2.45	258	5.41	5.39	1.66	3.39	1.5	46.7	2.8	17	0	0	90	80	-	30	1.13469	105.306	292.751	0.115846	2.26	0	0	2
0649530	62	1	27.6	3.05	2.61	289	5.92	7.77	1.9	4.23	2	47.1	2.2	17	0	0	90	80	-	2	1.16858	110.728	337.72	0.12569	2.115	0	0	2
0649904	56	1	24	3.21	2.2	259	4.97	5.53	1.24	3.31	1.79	42.8	3.5	15	0	0	-	-	-	70	1.45909	117.727	377.905	0.116121	1.84916	0	0	2
0650491	50	0	28.2	4.05	2.47	296	5.05	4.99	2.01	3.14	1.28	41.1	4.2	24	0	1	50	30	-	60	1.63968	119.838	485.344	0.122871	2.45312	0	0	2
0651276	46	0	25.9	3.9	1.71	239	5.79	4.18	2.33	2.88	1.02	48.8	1.8	12	0	0	-	-	-	70	2.2807	139.766	545.088	0.118648	2.82353	0	0	1
0651408	49	0	22.3	5.3	3.04	181	5.86	4.2	1.23	2.54	1.18	47.5	2.2	13	2	1	80	70	-	50	1.74342	59.5395	315.559	0.123368	2.15254	1	0	2
0651771	35	0	21.2	2.52	2.14	288	5.23	5.65	0.79	2.4	1.73	44	2.5	26	0	0	2	60	-	90	1.17757	134.579	339.14	0.118864	1.38728	0	0	2
0652594	45	0	20.9	3.13	0.99	204	5.09	6.13	10.7	2.62	0.86	44.4	3	15	3	1	90	60	-	20	3.16162	206.061	644.97	0.11464	3.04651	1	0	2
0652972	62	1	22	2.62	1.7	239	5.62	6.84	2.42	4.22	1.9	42.3	3	17	8	1	-	10	+	40	1.54118	140.588	368.341	0.132861	2.22105	1	1	2
0653184	54	0	25.8	4.28	1.92	260	5.12	5.5	2.41	3.51	1.09	48.6	3.1	21	3	1	90	30	-	30	2.22917	135.417	579.583	0.10535	3.22018	1	0	2
0653607	61	1	27.5	4.26	0.82	131	6.22	4.69	2.13	2.81	1.27	41.2	3.5	13	7	1	90	90	-	40	5.19512	159.756	680.561	0.150971	2.2126	1	1	2
0653674	54	1	18.4	4.4	2.18	107	5.55	7.06	1.5	4.07	2.03	47.7	0.5	18	2	0	90	90	-	50	2.01835	49.0826	215.963	0.116352	2.00493	1	0	1
0653762	60	1	18.9	3.72	1.08	147	5.99	6.25	1.34	4.08	1.42	46.5	4	18	0	0	80	-	+	70	3.44444	136.111	506.333	0.128817	2.87324	0	0	2
0653893	54	1	28.8	3.5	1.72	211	4.7	6.37	1.71	4.38	1.41	40.1	4.3	18	1	1	90	60	-	40	2.03488	122.674	429.36	0.117207	3.10638	1	0	2
0654015	63	1	26	1.34	1.65	114	5.7	4.93	1.41	3.26	1.08	37.7	1.3	22	0	0	90	90	-	20	0.812121	69.0909	92.5818	0.151194	3.01852	0	0	1
0654051	74	1	28.9	5.82	2.64	269	5.02	5.18	1.74	3.16	1.4	47.8	2.3	34	0	1	90	5	-	10	2.20455	101.894	593.023	0.105021	2.25714	0	0	2
0654311	60	1	23.4	3.27	1.12	301	6.03	10.81	7.75	6.11	1.97	49.4	2.6	14	6	0	90	80	-	10	2.91964	268.75	878.812	0.122065	3.10152	1	1	2
0654337	60	1	24.8	3.55	2.12	252	5.52	5.67	1.02	3.74	1.23	42.6	2	19	1	1	90	90	-	30	1.67453	118.868	421.981	0.129577	3.04065	1	0	1
0654412	35	0	22.9	3.18	2.32	284	4.7	3.93	0.77	2.5	1.23	44.3	2.2	14	2	1	80	30	+	20	1.37069	122.414	389.276	0.106095	2.03252	1	0	2
0654432	63	1	25.2	1.78	1.04	192	5.34	3.7	1.64	2.33	0.9	42.7	3.5	24	2	1	90	70	-	20	1.71154	184.615	328.615	0.125059	2.58889	1	0	2
0654577	83	1	28.8	3.84	1.76	225	4.85	5.17	1.2	3.16	1.25	39.9	2.8	17	0	0	-	-	-	60	2.18182	127.841	490.909	0.121554	2.528	0	0	2
0654598	45	0	20.4	3.2	1.52	272	5.05	6.53	1.39	4.18	1.43	45.3	2.5	15	0	0	90	90	-	60	2.10526	178.947	572.632	0.111479	2.92308	0	0	2
0654625	59	1	27.1	2.73	1.87	210	4.65	5.69	2.19	3.7	1.3	44.8	3	28	3	1	80	70	-	60	1.45989	112.299	306.578	0.103795	2.84615	1	0	2
0654671	35	0	25.9	2.89	1.95	188	4.72	3.79	0.63	2.35	1.31	43.1	2.5	12	1	0	90	90	-	20	1.48205	96.4103	278.626	0.109513	1.79389	1	0	2
0654719	37	0	25.2	3.29	2.29	310	4.76	4.91	0.97	2.65	1.9	45.2	1.7	16	3	0	90	90	-	25	1.43668	135.371	445.371	0.10531	1.39474	1	0	1
0654730	48	0	22.2	4.19	1.34	268	4.77	5.22	0.69	2.45	1.72	43.8	5.6	12	2	1	90	90	-	20	3.12687	200	838	0.108904	1.42442	1	0	3
0654743	47	0	22.9	3.57	1.82	209	5.18	5.46	1.09	3.06	1.67	43.8	3.5	12	2	0	80	30	-	30	1.96154	114.835	409.962	0.118265	1.83234	1	0	2
0654789	76	1	26.7	3.03	2.44	147	3.67	5.42	2.3	3.45	1	41.7	1.8	22	12	1	90	80	-	50	1.2418	60.2459	182.545	0.0880096	3.45	1	1	1
0655352	47	0	21.5	3.42	1.27	444	4.85	2.94	1.44	1.74	0.8	44.3	3.8	15	6	1	90	90	-	40	2.69291	349.606	1195.65	0.109481	2.175	1	1	2
0659886	62	1	24.7	4.14	0.58	205	6.27	5.72	1.3	3.71	1.63	45.1	1	18	7	1	-	-	-	40	7.13793	353.448	1463.28	0.139024	2.27607	1	1	1
0660901	56	0	20.2	3.18	2.2	111	5.33	4.76	0.81	3.5	1.73	45.8	2	17	1	0	80	90	-	15	1.44545	50.4545	160.445	0.116376	2.02312	1	0	1
0660975	51	1	23.6	2.99	1.19	272	5.04	4.86	1.65	3.3	1.16	45.5	3	21	2	0	90	70	-	50	2.51261	228.571	683.429	0.110769	2.84483	1	0	2
0661117	59	1	19.7	2.21	1.28	252	4.79	4.83	1.11	2.98	1.29	43.1	1.9	17	1	1	90	80	-	30	1.72656	196.875	435.094	0.111137	2.31008	1	0	1
0661190	49	0	23.1	2.19	1.56	168	5.03	5.42	1.39	3.26	1.19	41.1	1.1	13	3	0	10	30	-	30	1.40385	107.692	235.846	0.122384	2.7395	1	0	1
0661260	60	1	30.1	3.42	1.44	127	6.3	6.05	0.99	3.81	1.3	46.4	4.5	9	1	1	90	90	-	20	2.375	88.1944	301.625	0.135776	2.93077	1	0	2
0661261	55	1	23.1	4.58	1.02	268	5.61	5.98	3.62	3.71	0.98	48.4	2.5	23	1	1	90	20	-	40	4.4902	262.745	1203.37	0.115909	3.78571	1	0	2
0661308	56	1	20.8	3.86	2.69	231	12.4	6.58	2.01	4.31	1.21	44.7	2.5	12	1	0	90	90	-	20	1.43494	85.8736	331.472	0.277405	3.56198	1	0	2
0661315	58	1	27.2	2.76	2.38	244	5.55	4.66	2.09	3.02	0.79	43.6	2.1	20	1	0	90	80	-	10	1.15966	102.521	282.958	0.127294	3.82278	1	0	2
0661331	60	1	21.1	3.07	1.62	246	4.86	6.6	1.27	4.02	1.89	48.6	3	15	4	0	-	-	-	80	1.89506	151.852	466.185	0.1	2.12698	1	1	2
0661348	53	1	25.3	3.04	1.89	253	4.92	7.12	1.08	4.38	2.11	49.4	3.3	18	1	0	90	70	-	40	1.60847	133.862	406.942	0.0995951	2.07583	1	0	2
0661367	51	1	25.6	2.51	1.49	186	5.32	6.33	1.73	4.12	1.34	49.9	2.5	17	2	0	90	30	-	15	1.68456	124.832	313.329	0.106613	3.07463	1	0	2
0661394	50	1	23.7	2.67	1.8	293	4.76	5.82	1.02	3.67	1.45	44.7	2.7	22	2	1	90	30	-	40	1.48333	162.778	434.617	0.106488	2.53103	1	0	2
0661411	57	1	29.3	3.77	1.78	167	6.01	5.08	3.23	3.2	0.77	47.6	2.9	16	0	0	90	15	+	30	2.11798	93.8202	353.702	0.126261	4.15584	0	0	2
0661415	51	1	22.1	5.99	1.32	209	5.65	5.12	3.03	4.7	1.61	47.8	2.2	19	2	1	80	90	-	15	4.53788	158.333	948.417	0.118201	2.91925	1	0	2
0661421	34	0	21.6	2.63	1.54	230	5.01	5.07	0.78	3.17	1.48	47.7	2.2	15	2	1	80	80	-	30	1.70779	149.351	392.792	0.105031	2.14189	1	0	2
0661439	60	1	24	2.75	1.74	197	4.88	5.58	2.39	3.4	1.36	50	3	17	2	1	90	-	-	40	1.58046	113.218	311.351	0.0976	2.5	1	0	2
0661441	51	1	23.8	3.42	2.05	325	4.48	7	1.72	4.6	1.47	48.2	3.3	18	1	1	90	60	-	40	1.66829	158.537	542.195	0.0929461	3.12925	1	0	2
0661474	62	1	25.8	3.81	2.28	262	4.88	4.02	1.97	2.48	1.03	46	2.5	17	1	0	40	-	-	5	1.67105	114.912	437.816	0.106087	2.40777	1	0	2
0661493	48	0	26.8	3.09	1.81	270	4.52	4.45	0.76	2.79	1.2	43.7	2.5	21	1	1	95	98	-	25	1.70718	149.171	460.939	0.103432	2.325	1	0	2
0661536	37	0	24.2	5.7	1.13	243	4.81	3.57	0.65	2.18	0.97	48.5	1.1	15	2	1	90	90	-	20	5.04425	215.044	1225.75	0.0991753	2.24742	1	0	1
0661538	68	1	28	3.39	1.34	231	6.14	4.71	1.84	3.18	0.79	46.3	2.5	17	0	0	90	50	-	50	2.52985	172.388	584.396	0.132613	4.02532	0	0	2
0661540	36	0	20.3	2.66	1.44	318	4.28	3.89	1.3	2.35	1	48.2	2.3	17	2	1	80	90	-	40	1.84722	220.833	587.417	0.0887967	2.35	1	0	2
0661594	72	1	25.1	2.97	1.81	220	5.19	4.99	2.5	3.13	0.87	43.3	3.5	24	0	0	-	-	+	40	1.64088	121.547	360.994	0.119861	3.5977	0	0	2
0663018	54	1	22.8	1.64	1.24	236	5.27	5.76	0.89	3.79	1.39	46.5	1.5	14	5	1	80	70	-	50	1.32258	190.323	312.129	0.113333	2.72662	1	1	1
0663759	62	1	24.3	3.44	1.56	313	5.02	5.79	1.92	3.66	1.19	46.4	3	19	1	1	90	90	-	20	2.20513	200.641	690.205	0.10819	3.07563	1	0	2
0663804	64	1	27.3	4	2.83	225	8.54	5	1.4	2.98	1.41	43.9	1.5	22	1	0	90	80	-	10	1.41343	79.5053	318.021	0.194533	2.11348	1	0	1
0663866	46	0	30.4	2.9	1.44	234	5.12	4.03	1.9	2.43	1.01	44.8	4.5	16	2	1	80	95	-	20	2.01389	162.5	471.25	0.114286	2.40594	1	0	2
0664032	58	1	23.7	2.49	2.1	287	4.6	8.7	1.62	6.07	1.98	45.6	2.5	18	6	1	-	40	-	70	1.18571	136.667	340.3	0.100877	3.06566	1	1	2
0664084	46	0	19.5	7.33	1.68	196	5.86	5.59	1.05	3.19	1.68	47.5	2	26	1	1	-	-	+	40	4.3631	116.667	855.167	0.123368	1.89881	1	0	1
0664100	66	1	25	1.81	1.75	224	6.47	6.81	1.9	4.44	1.44	41.5	2.2	14	3	1	90	90	-	40	1.03429	128	231.68	0.155904	3.08333	1	0	2
0664245	41	0	21.6	5.84	1.21	233	4.1	5.95	0.95	3.76	1.29	45.7	2.5	14	8	0	90	90	-	40	4.82645	192.562	1124.56	0.0897155	2.91473	1	1	2
0664299	59	1	26	5.36	1.81	237	5.84	6.37	1.6	4.17	1.45	48.2	1.2	19	0	1	90	90	-	20	2.96133	130.939	701.834	0.121162	2.87586	0	0	1
0664392	66	1	23.8	3.36	2.24	257	4.89	5.26	1.53	3.25	1.18	43.4	2.2	12	0	0	90	20	-	20	1.5	114.732	385.5	0.112673	2.75424	0	0	2
0664509	56	1	24.9	3.48	2.58	226	6.28	5.04	3.38	2.89	1.11	41.7	3.5	18	4	1	80	10	-	50	1.34884	87.5969	304.837	0.1506	2.6036	1	1	2
0664530	59	1	19.8	7.16	1.28	179	4.62	4.5	2.23	3.01	1	42.7	4	12	6	1	90	70	-	25	5.59375	139.844	1001.28	0.108197	3.01	1	1	2
0664566	73	1	28.4	3.72	1.73	197	4.95	4.06	2.34	2.27	1.17	46.2	3	12	1	0	-	-	+	40	2.15029	113.873	423.607	0.107143	1.94017	1	0	2
0664602	62	1	27.1	2.83	1.82	209	5.11	5.68	3.01	3.72	1.16	46	1.5	22	4	1	80	60	-	5	1.55495	114.835	324.984	0.111087	3.2069	1	1	1
0664632	57	1	23.8	3.79	2.92	256	4.87	5.76	2.17	3.82	1.37	44.3	4	25	0	0	-	-	+	60	1.29795	87.6712	332.274	0.109932	2.78832	0	0	2
0664643	54	1	29.3	5.31	2.08	235	4.9	5.06	2.56	3.1	1.05	44.6	5.5	15	1	0	80	80	-	40	2.55288	112.981	599.928	0.109865	2.95238	1	0	3
0664675	54	1	29.5	5.54	1.06	225	4.99	4.92	1.72	3.1	1.55	41.7	2.5	17	1	0	90	95	-	20	5.22642	212.264	1175.94	0.119664	2	1	0	2
0664749	48	0	25.1	2.37	1.5	242	4.6	6.47	1.69	4.26	1.68	44.8	1.8	30	16	1	60	40	-	60	1.58	161.333	382.36	0.102679	2.53571	1	1	1
0664760	59	1	21.1	4.25	2.31	221	5.33	4.54	0.65	2.76	1.59	42.4	2.3	24	0	0	90	90	-	30	1.83983	95.671	406.602	0.125708	1.73585	0	0	2
0664772	63	1	24.7	7.83	1.04	327	8.68	5.91	1.14	3.9	1.22	44	1.8	18	0	0	-	-	-	25	7.52885	314.423	2461.93	0.197273	3.19672	0	0	1
0664780	43	0	22.8	3.07	2.49	267	4.24	4.61	1.33	2.78	1.55	42.8	2.5	16	1	0	95	95	-	20	1.23293	107.229	329.193	0.0990654	1.79355	1	0	2
0665813	60	1	31.6	4.18	1.6	188	7.61	6.61	2.36	4.34	1.47	44.7	4	18	7	1	90	30	-	60	2.6125	117.5	491.15	0.170246	2.95238	1	1	2
0665821	53	1	23	4.12	1.93	261	5.03	5.47	0.86	3.24	2.12	42.6	2.2	19	7	1	90	90	-	50	2.13472	135.233	557.161	0.118075	1.5283	1	1	2
0665835	60	1	25.8	2.59	2.05	254	6.14	7.08	1.97	4.65	1.56	44	2.3	15	5	1	90	80	-	20	1.26341	123.902	320.907	0.139545	2.98077	1	1	2
0665843	51	0	27	8.52	1.23	177	5.8	4.83	2.11	3.14	1.11	47.6	2.8	24	16	1	80	10	-	30	6.92683	143.902	1226.05	0.121849	2.82883	1	1	2
0665851	65	1	27.5	5.26	1.68	252	5.14	4.6	1.95	2.81	1.54	39.7	1.8	14	1	1	80	1	-	20	3.13095	150	789	0.129471	1.82468	1	0	1

## Sheet: Sheet2
曲线的坐标
检验结果变量: 总胆固醇
大于或等于此值时为正a	敏感度	1 - 特异性	约登指数
1.94	1	1	0
3.255	0.96	1	-0.04
3.635	0.96	0.986	-0.026
3.745	0.96	0.973	-0.013
3.84	0.96	0.959	0.001
3.9	0.96	0.946	0.014
3.92	0.96	0.932	0.028
3.975	0.96	0.905	0.055
4.025	0.96	0.892	0.068
4.045	0.96	0.878	0.082
4.12	0.96	0.865	0.095
4.19	0.96	0.851	0.109
4.205	0.96	0.838	0.122
4.285	0.96	0.824	0.136
4.405	0.96	0.811	0.149
4.455	0.96	0.797	0.163
4.475	0.92	0.797	0.123
4.495	0.92	0.784	0.136
4.52	0.88	0.784	0.096
4.57	0.88	0.77	0.11
4.605	0.88	0.757	0.123
4.635	0.88	0.743	0.137
4.675	0.88	0.73	0.15
4.7	0.84	0.73	0.11
4.735	0.84	0.716	0.124
4.795	0.84	0.703	0.137
4.845	0.8	0.689	0.111
4.865	0.8	0.676	0.124
4.89	0.8	0.662	0.138
4.915	0.8	0.649	0.151
4.925	0.8	0.635	0.165
4.96	0.8	0.622	0.178
4.995	0.8	0.595	0.205
5.02	0.8	0.581	0.219
5.05	0.76	0.581	0.179
5.065	0.76	0.568	0.192
5.075	0.72	0.554	0.166
5.1	0.72	0.527	0.193
5.145	0.72	0.514	0.206
5.175	0.72	0.5	0.22
5.2	0.72	0.486	0.234
5.24	0.72	0.473	0.247
5.27	0.72	0.459	0.261
5.335	0.68	0.459	0.221
5.405	0.68	0.446	0.234
5.44	0.64	0.432	0.208
5.465	0.64	0.419	0.221
5.475	0.6	0.419	0.181
5.49	0.6	0.405	0.195
5.515	0.6	0.392	0.208
5.555	0.6	0.378	0.222
5.585	0.6	0.365	0.235
5.62	0.6	0.351	0.249
5.66	0.6	0.338	0.262
5.675	0.6	0.324	0.276	cutoff值
5.685	0.56	0.324	0.236
5.705	0.52	0.311	0.209
5.74	0.48	0.311	0.169
5.77	0.44	0.311	0.129
5.785	0.44	0.297	0.143
5.805	0.44	0.284	0.156
5.865	0.44	0.27	0.17
5.93	0.44	0.257	0.183
5.965	0.4	0.257	0.143
6.015	0.4	0.243	0.157
6.06	0.4	0.23	0.17
6.1	0.36	0.23	0.13
6.19	0.36	0.216	0.144
6.29	0.36	0.203	0.157
6.35	0.36	0.189	0.171
6.4	0.36	0.149	0.211
6.45	0.36	0.135	0.225
6.5	0.32	0.135	0.185
6.555	0.32	0.122	0.198
6.59	0.32	0.108	0.212
6.605	0.28	0.108	0.172
6.71	0.24	0.108	0.132
6.825	0.24	0.095	0.145
6.855	0.2	0.095	0.105
6.935	0.2	0.081	0.119
7.03	0.2	0.068	0.132
7.07	0.2	0.054	0.146
7.1	0.16	0.054	0.106
7.23	0.16	0.041	0.119
7.355	0.12	0.041	0.079
7.38	0.12	0.027	0.093
7.58	0.08	0.027	0.053
8.105	0.08	0.014	0.066
8.57	0.08	0	0.08
9.755	0.04	0	0.04
11.81	0	0	0
			0.276
检验结果变量 总胆固醇 至少有一个在正实际状态组与负实际状态组之间的绑定值。
a 最小分界值为最小实测检验值减 1，最大分界值为最大实测检验值加 1。所有其他分界值均为两个连续的有序实测检验值的平均值。
a 最小分界值为最小实测检验值减 1，最大分界值为最大实测检验值加 1。所有其他分界值均为两个连续的有序实测检验值的平均值。
